# Supplementary material for: Nephropathy 1st inhibits renal fibrosis by activating the PPARγ signaling pathway
Source: Front Pharmacol. 2022 Oct 21;13:992421. doi: 10.3389/fphar.2022.992421 (PMC9635840; doi:10.3389/fphar.2022.992421)
Supplement: Supplementary file 1 [file DataSheet1.xlsx]

## Sheet: Radix Bupleuri 
Mol ID	Molecule Name	MW	AlogP	Hdon	Hacc	OB (%)	Caco-2	BBB	DL	FASA-	HL
MOL001645	Linoleyl acetate	308.56	6.85	0	2	42.1	1.36	1.08	0.2	0.21	7.48
MOL002776	Baicalin	446.39	0.64	6	11	40.12	-0.85	-1.74	0.75	0.36	17.36
MOL000449	Stigmasterol	412.77	7.64	1	1	43.83	1.44	1	0.76	0.22	5.57
MOL000354	isorhamnetin	316.28	1.76	4	7	49.6	0.31	-0.54	0.31	0.32	14.34
MOL000422	kaempferol	286.25	1.77	4	6	41.88	0.26	-0.55	0.24	0	14.74
MOL004598	3,5,6,7-tetramethoxy-2-(3,4,5-trimethoxyphenyl)chromone	432.46	2.54	0	9	31.97	0.75	0.08	0.59	0.13	15.54
MOL004609	Areapillin	360.34	2.29	3	8	48.96	0.6	-0.29	0.41	0.16	16.52
MOL013187	Cubebin	356.4	3.19	1	6	57.13	0.47	-0.41	0.64	0.31	12.4
MOL004624	Longikaurin A	348.48	1.16	3	5	47.72	0.08	0.09	0.53	0.27	1.71
MOL004628	Octalupine	264.41	-0.07	1	4	47.82	0.48	0.3	0.28	0.17	4.17
MOL004644	Sainfuran	286.3	3.38	2	5	79.91	0.9	0.23	0.23	0.22	8.58
MOL004648	Troxerutin	346.56	5.89	3	3	31.6	0.35	-0.38	0.28	0.3	4.36
MOL004653	(+)-Anomalin	426.5	5.05	0	7	46.06	0.46	0	0.66	0.36	1.03
MOL004702	saikosaponin c_qt	472.78	3.71	3	4	30.5	0.03	-0.85	0.63	0.2	6.12
MOL004718	α-spinasterol	412.77	7.64	1	1	42.98	1.28	0.79	0.76	0.22	6.46
MOL000490	petunidin	317.29	1.65	5	7	30.05	0.16	-0.64	0.31	0	1.21
MOL000098	quercetin	302.25	1.5	5	7	46.43	0.05	-0.77	0.28	0.38	14.4

## Sheet: Scutellaria baicalensis 
Mol ID	Molecule Name	MW	AlogP	Hdon	Hacc	OB (%)	Caco-2	BBB	DL	FASA-	HL
MOL001689	acacetin	284.28	2.59	2	5	34.97	0.67	-0.05	0.24	0.35	17.25
MOL000173	wogonin	284.28	2.59	2	5	30.68	0.79	0.04	0.23	0.32	17.75
MOL000228	(2R)-7-hydroxy-5-methoxy-2-phenylchroman-4-one	270.3	2.82	1	4	55.23	0.87	0.26	0.2	0.34	17.02
MOL002714	baicalein	270.25	2.33	3	5	33.52	0.63	-0.05	0.21	0.36	16.25
MOL002908	5,8,2'-Trihydroxy-7-methoxyflavone	300.28	2.32	3	6	37.01	0.76	-0.07	0.27	0.28	16.17
MOL002909	5,7,2,5-tetrahydroxy-8,6-dimethoxyflavone	376.34	2.02	4	9	33.82	0.35	-0.59	0.45	0.19	15.94
MOL002910	Carthamidin	288.27	2.03	4	6	41.15	0.16	-0.42	0.24	0.36	15.81
MOL002911	2,6,2',4'-tetrahydroxy-6'-methoxychaleone	302.3	2.62	4	6	69.04	-0.07	-0.32	0.22	0.34	21.89
MOL002913	Dihydrobaicalin_qt	272.27	2.3	3	5	40.04	0.56	0.18	0.21	0.36	16.13
MOL002914	Eriodyctiol (flavanone)	288.27	2.03	4	6	41.35	0.05	-0.66	0.24	0.39	15.88
MOL002915	Salvigenin	328.34	2.82	1	6	49.07	0.86	-0.03	0.33	0.21	15.87
MOL002917	5,2',6'-Trihydroxy-7,8-dimethoxyflavone	330.31	2.3	3	7	45.05	0.48	-0.11	0.33	0.25	16.37
MOL002925	5,7,2',6'-Tetrahydroxyflavone	286.25	2.07	4	6	37.01	0.18	-0.56	0.24	0.38	18
MOL002926	dihydrooroxylin A	286.3	2.55	2	5	38.72	0.71	0.03	0.23	0.29	17.58
MOL002927	Skullcapflavone II	374.37	2.54	2	8	69.51	0.68	-0.07	0.44	0.2	16.14
MOL002928	oroxylin a	284.28	2.59	2	5	41.37	0.76	0.13	0.23	0.29	17.15
MOL002932	Panicolin	314.31	2.57	2	6	76.26	0.84	0.31	0.29	0.24	16.78
MOL002933	5,7,4'-Trihydroxy-8-methoxyflavone	300.28	2.32	3	6	36.56	0.46	-0.4	0.27	0.31	16.93
MOL002934	NEOBAICALEIN	374.37	2.54	2	8	104.34	0.74	-0.19	0.44	0.18	16.5
MOL002937	DIHYDROOROXYLIN	286.3	2.55	2	5	66.06	0.67	0.13	0.23	0.31	17.17
MOL000358	beta-sitosterol	414.79	8.08	1	1	36.91	1.32	0.99	0.75	0.23	5.36
MOL000359	sitosterol	414.79	8.08	1	1	36.91	1.32	0.87	0.75	0.22	5.37
MOL000525	Norwogonin	270.25	2.33	3	5	39.4	0.6	-0.17	0.21	0.39	16.93
MOL000552	5,2'-Dihydroxy-6,7,8-trimethoxyflavone	344.34	2.55	2	7	31.71	0.93	0	0.35	0.22	16.47
MOL000073	ent-Epicatechin	290.29	1.92	5	6	48.96	0.02	-0.64	0.24	0.34	0.63
MOL000449	Stigmasterol	412.77	7.64	1	1	43.83	1.44	1	0.76	0.22	5.57
MOL001458	coptisine	320.34	3.25	0	4	30.67	1.21	0.32	0.86	0.26	9.33
MOL001490	bis[(2S)-2-ethylhexyl] benzene-1,2-dicarboxylate	390.62	7.57	0	4	43.59	0.98	0.68	0.35	0.28	3.02
MOL001506	Supraene	410.8	11.33	0	0	33.55	2.08	1.73	0.42	0.27	2.72
MOL002879	Diop	390.62	7.44	0	4	43.59	0.79	0.26	0.39	0.28	3.6
MOL002897	epiberberine	336.39	3.45	0	4	43.09	1.17	0.4	0.78	0.19	6.1
MOL008206	Moslosooflavone	298.31	2.84	1	5	44.09	1.01	0.54	0.25	0.26	17.02
MOL010415	11,13-Eicosadienoic acid, methyl ester	322.59	7.55	0	2	39.28	1.46	1.24	0.23	0.21	5.44
MOL012245	5,7,4'-trihydroxy-6-methoxyflavanone	302.3	2.28	3	6	36.63	0.43	-0.32	0.27	0.28	16.12
MOL012246	5,7,4'-trihydroxy-8-methoxyflavanone	302.3	2.28	3	6	74.24	0.37	-0.43	0.26	0.31	16.85
MOL012266	rivularin	344.34	2.55	2	7	37.94	0.65	-0.13	0.37	0.21	16.25

## Sheet: Pinellia Ternata
Mol ID	Molecule Name	MW	AlogP	Hdon	Hacc	OB (%)	Caco-2	BBB	DL	FASA-	HL
MOL001755	24-Ethylcholest-4-en-3-one	412.77	8.18	0	1	36.08	1.46	1.22	0.76	0.25	5.49
MOL002670	Cavidine	353.45	3.72	0	5	35.64	1.08	0.63	0.81	0	5.78
MOL002714	baicalein	270.25	2.33	3	5	33.52	0.63	-0.05	0.21	0.36	16.25
MOL002776	Baicalin	446.39	0.64	6	11	40.12	-0.85	-1.74	0.75	0.36	17.36
MOL000358	beta-sitosterol	414.79	8.08	1	1	36.91	1.32	0.99	0.75	0.23	5.36
MOL000449	Stigmasterol	412.77	7.64	1	1	43.83	1.44	1	0.76	0.22	5.57
MOL005030	gondoic acid	310.58	7.75	1	2	30.7	1.2	0.8	0.2	0.21	4.79
MOL000519	coniferin	314.41	3.16	2	4	31.11	0.42	-0.18	0.32	0.27	28.1
MOL006936	10,13-eicosadienoic	308.56	7.3	1	2	39.99	1.22	0.82	0.2	0.22	5.59
MOL006937	12,13-epoxy-9-hydroxynonadeca-7,10-dienoic acid	324.51	4.58	2	4	42.15	0.18	-0.68	0.24	0.25	2.72
MOL006957	(3S,6S)-3-(benzyl)-6-(4-hydroxybenzyl)piperazine-2,5-quinone	310.38	2.15	3	5	46.89	0.41	-0.33	0.27	0.43	3.81
MOL003578	Cycloartenol	426.8	7.55	1	1	38.69	1.53	1.33	0.78	0	5
MOL006967	beta-D-Ribofuranoside, xanthine-9	284.26	-1.29	5	9	44.72	-1.21	-1.84	0.21	0.3	7.91

## Sheet: White Paeony Root
Mol ID	Molecule Name	MW	AlogP	Hdon	Hacc	OB (%)	Caco-2	BBB	DL	FASA-	HL
MOL001910	11alpha,12alpha-epoxy-3beta-23-dihydroxy-30-norolean-20-en-28,12beta-olide	470.71	3.91	2	5	64.77	0.09	-0.59	0.38	0.27	2.62
MOL001918	paeoniflorgenone	318.35	0.79	1	6	87.59	-0.09	-0.56	0.37	0.37	7.45
MOL001919	(3S,5R,8R,9R,10S,14S)-3,17-dihydroxy-4,4,8,10,14-pentamethyl-2,3,5,6,7,9-hexahydro-1H-cyclopenta[a]phenanthrene-15,16-dione	358.52	2.69	2	4	43.56	0	-0.41	0.53	0.35	4.34
MOL001921	Lactiflorin	462.49	-0.57	3	10	49.12	-1.13	-1.76	0.8	0.34	7.26
MOL001924	paeoniflorin	480.51	-1.28	5	11	53.87	-1.47	-1.86	0.79	0.34	13.88
MOL001925	paeoniflorin_qt	318.35	0.46	2	6	68.18	-0.34	-0.73	0.4	0.39	8.81
MOL001928	albiflorin_qt	318.35	0.42	2	6	66.64	-0.49	-0.88	0.33	0.41	6.54
MOL001930	benzoyl paeoniflorin	584.62	0.81	4	12	31.27	-0.69	-1.24	0.75	0.29	-1.85
MOL000211	Mairin	456.78	6.52	2	3	55.38	0.73	0.22	0.78	0.26	8.87
MOL000358	beta-sitosterol	414.79	8.08	1	1	36.91	1.32	0.99	0.75	0.23	5.36
MOL000359	sitosterol	414.79	8.08	1	1	36.91	1.32	0.87	0.75	0.22	5.37
MOL000422	kaempferol	286.25	1.77	4	6	41.88	0.26	-0.55	0.24	0	14.74
MOL000492	(+)-catechin	290.29	1.92	5	6	54.83	-0.03	-0.73	0.24	0	0.61

## Sheet: glabrous greenbrier rhizome
Mol ID	Molecule Name	MW	AlogP	Hdon	Hacc	OB (%)	Caco-2	BBB	DL	FASA-	HL
MOL013129	(2R,3R)-2-(3,5-dihydroxyphenyl)-3,5,7-trihydroxychroman-4-one	304.27	1.49	5	7	63.17	-0.34	-0.92	0.27	0.39	15.14
MOL013119	Enhydrin	464.51	1.37	0	10	40.56	-0.36	-0.82	0.74	0.36	5.63
MOL013118	Neoastilbin	450.43	0.63	7	11	40.54	-1.07	-1.57	0.74	0.34	17.65
MOL013117	4,7-Dihydroxy-5-methoxyl-6-methyl-8-formyl-flavan	314.36	2.69	2	5	37.03	0.48	-0.13	0.28	0.3	2.9
MOL004580	cis-Dihydroquercetin	304.27	1.49	5	7	66.44	-0.34	-1.11	0.27	0.4	14.51
MOL004576	taxifolin	304.27	1.49	5	7	57.84	-0.23	-0.8	0.27	0.39	14.41
MOL004575	astilbin	450.43	0.63	7	11	36.46	-1.29	-1.85	0.74	0.37	15.58
MOL004567	isoengelitin	434.43	0.89	6	10	34.65	-0.91	-1.39	0.7	0.35	15.58
MOL004328	naringenin	272.27	2.3	3	5	59.29	0.28	-0.37	0.21	0.4	16.98
MOL001736	(-)-taxifolin	304.27	1.49	5	7	60.51	-0.24	-1.02	0.27	0.41	14.37
MOL000546	diosgenin	414.69	4.63	1	3	80.88	0.82	0.27	0.81	0.19	4.14
MOL000449	Stigmasterol	412.77	7.64	1	1	43.83	1.44	1	0.76	0.22	5.57
MOL000359	sitosterol	414.79	8.08	1	1	36.91	1.32	0.87	0.75	0.22	5.37
MOL000358	beta-sitosterol	414.79	8.08	1	1	36.91	1.32	0.99	0.75	0.23	5.36
MOL000098	quercetin	302.25	1.5	5	7	46.43	0.05	-0.77	0.28	0.38	14.4

## Sheet: Sculellaria barbata
Mol ID	Molecule Name	MW	AlogP	Hdon	Hacc	OB (%)	Caco-2	BBB	DL	FASA-	HL
MOL001040	(2R)-5,7-dihydroxy-2-(4-hydroxyphenyl)chroman-4-one	272.27	2.3	3	5	42.36	0.38	-0.48	0.21	0.41	16.83
MOL012245	5,7,4'-trihydroxy-6-methoxyflavanone	302.3	2.28	3	6	36.63	0.43	-0.32	0.27	0.28	16.12
MOL012246	5,7,4'-trihydroxy-8-methoxyflavanone	302.3	2.28	3	6	74.24	0.37	-0.43	0.26	0.31	16.85
MOL012248	5-hydroxy-7,8-dimethoxy-2-(4-methoxyphenyl)chromone	328.34	2.82	1	6	65.82	0.85	0.07	0.33	0.22	16.41
MOL012250	7-hydroxy-5,8-dimethoxy-2-phenyl-chromone	298.31	2.84	1	5	43.72	0.96	0.22	0.25	0.27	16.77
MOL012251	Chrysin-5-methylether	268.28	2.85	1	4	37.27	0.91	0.16	0.2	0.35	17.24
MOL012252	9,19-cyclolanost-24-en-3-ol	426.8	7.55	1	1	38.69	1.45	1.16	0.78	0.23	5.41
MOL002776	Baicalin	446.39	0.64	6	11	40.12	-0.85	-1.74	0.75	0.36	17.36
MOL012254	campesterol	400.76	7.63	1	1	37.58	1.34	0.98	0.71	0.21	4.63
MOL000953	CLR	386.73	7.38	1	1	37.87	1.43	1.13	0.68	0.2	4.52
MOL000358	beta-sitosterol	414.79	8.08	1	1	36.91	1.32	0.99	0.75	0.23	5.36
MOL012266	rivularin	344.34	2.55	2	7	37.94	0.65	-0.13	0.37	0.21	16.25
MOL001973	Sitosteryl acetate	456.83	8.46	0	2	40.39	1.39	1.11	0.85	0.22	6.34
MOL012269	Stigmasta-5,22-dien-3-ol-acetate	454.81	8.02	0	2	46.44	1.41	1.06	0.86	0.21	6.77
MOL012270	Stigmastan-3,5,22-triene	394.75	8.43	0	0	45.03	1.9	1.81	0.71	0.24	6.21
MOL000449	Stigmasterol	412.77	7.64	1	1	43.83	1.44	1	0.76	0.22	5.57
MOL000173	wogonin	284.28	2.59	2	5	30.68	0.79	0.04	0.23	0.32	17.75
MOL001735	Dinatin	300.28	2.32	3	6	30.97	0.48	-0.49	0.27	0.28	16.44
MOL001755	24-Ethylcholest-4-en-3-one	412.77	8.18	0	1	36.08	1.46	1.22	0.76	0.25	5.49
MOL002714	baicalein	270.25	2.33	3	5	33.52	0.63	-0.05	0.21	0.36	16.25
MOL002719	6-Hydroxynaringenin	288.27	2.03	4	6	33.23	0.27	-0.27	0.24	0.34	15.67
MOL002915	Salvigenin	328.34	2.82	1	6	49.07	0.86	-0.03	0.33	0.21	15.87
MOL000351	Rhamnazin	330.31	2.01	3	7	47.14	0.53	-0.32	0.34	0.25	13.54
MOL000359	sitosterol	414.79	8.08	1	1	36.91	1.32	0.87	0.75	0.22	5.37
MOL005190	eriodictyol	288.27	2.03	4	6	71.79	0.17	-0.54	0.24	0.38	15.81
MOL005869	daucostero_qt	414.79	8.08	1	1	36.91	1.32	0.87	0.75	0	5.08
MOL000006	luteolin	286.25	2.07	4	6	36.16	0.19	-0.84	0.25	0.39	15.94
MOL008206	Moslosooflavone	298.31	2.84	1	5	44.09	1.01	0.54	0.25	0.26	17.02
MOL000098	quercetin	302.25	1.5	5	7	46.43	0.05	-0.77	0.28	0.38	14.4

## Sheet: Chinaroot Greenbier Rhizome 
Mol ID	Molecule Name	MW	AlogP	Hdon	Hacc	OB (%)	Caco-2	BBB	DL	FASA-	HL
MOL000358	beta-sitosterol	414.79	8.08	1	1	36.91	1.32	0.99	0.75	0.23	5.36
MOL000359	sitosterol	414.79	8.08	1	1	36.91	1.32	0.87	0.75	0.22	5.37
MOL003889	methylprotodioscin_qt	446.74	4.28	2	4	35.12	0.2	-0.45	0.86	0.19	5.48
MOL003891	pseudoprotodioscin_qt	414.69	4.52	2	3	37.93	0.5	-0.5	0.87	0.21	3.35
MOL004564	Kaempferid	300.28	2.02	3	6	73.41	0.43	-0.21	0.27	0.36	14.86
MOL004567	isoengelitin	434.43	0.89	6	10	34.65	-0.91	-1.39	0.7	0.35	15.58
MOL004568	Engelitin	434.43	0.89	6	10	36.27	-0.92	-1.57	0.7	0.33	17.6
MOL004571	(2R,3S)-2-(3,5-dihydroxyphenyl)chroman-3,5,7-triol	290.29	1.92	5	6	58.25	-0.15	-1.01	0.24	0.37	1.98
MOL004575	astilbin	450.43	0.63	7	11	36.46	-1.29	-1.85	0.74	0.37	15.58
MOL004576	taxifolin	304.27	1.49	5	7	57.84	-0.23	-0.8	0.27	0.39	14.41
MOL004577	maackoline	452.49	3.37	5	8	56.33	0.21	-0.61	0.92	0.25	9.66
MOL004580	cis-Dihydroquercetin	304.27	1.49	5	7	66.44	-0.34	-1.11	0.27	0.4	14.51
MOL000546	diosgenin	414.69	4.63	1	3	80.88	0.82	0.27	0.81	0.19	4.14

## Sheet: Uniflower Swisscentaury Root 
Mol ID	Molecule Name	MW	AlogP	Hdon	Hacc	OB (%)	Caco-2	BBB	DL	FASA-	HL
MOL012828	5-(3-hydroxy-4-isoacetoxybutyn-1)-bithiophene	334.49	4.78	1	3	42.46	0.59	-0.01	0.2	0.19	-3.73
MOL002341	Hesperetin	302.3	2.28	3	6	70.31	0.37	-0.25	0.27	0.33	15.78
MOL000358	beta-sitosterol	414.79	8.08	1	1	36.91	1.32	0.99	0.75	0.23	5.36
MOL000006	luteolin	286.25	2.07	4	6	36.16	0.19	-0.84	0.25	0.39	15.94
MOL000098	quercetin	302.25	1.5	5	7	46.43	0.05	-0.77	0.28	0.38	14.4
